# Supplementary material for: Arbuscular Mycorrhizal Symbiosis Differentially Affects the Nutritional Status of Two Durum Wheat Genotypes under Drought Conditions
Source: Plants (Basel). 2022 Mar 17;11(6):804. doi: 10.3390/plants11060804 (PMC8954065; doi:10.3390/plants11060804)
Supplement: Supplementary file 1 [file plants-11-00804-s001.zip]

Archive with 1 entries (1 files):
- plants-1586845-supplementary.pdf
